# Supplementary material for: Immunization Patterns of Children with Chronic Neurological and Neurodevelopmental Disorders: A Cross-Sectional Study from Istanbul
Source: Children (Basel). 2026 Jul 2;13(7):891. doi: 10.3390/children13070891 (PMC13406390; doi:10.3390/children13070891)
Supplement: Supplementary file 1 [file children-13-00891-s001.zip]

Archive with 1 entries (1 files):
- children-4360290-supplementary.pdf
